# Supplementary material for: Structural, Optical, and Arsenic Removal Properties of Sol–Gel Synthesized Fe-Doped TiO2 Nanoparticles
Source: Nanomaterials (Basel). 2022 Sep 28;12(19):3402. doi: 10.3390/nano12193402 (PMC9565318; doi:10.3390/nano12193402)
Supplement: Supplementary file 1 [file nanomaterials-12-03402-s001.zip]

Archive with 1 entries (1 files):
- nanomaterials-1907246-supplementary.pdf
